# Supplementary material for: Passive acoustic monitoring for detecting the Yellow-bellied Glider, a highly vocal arboreal marsupial
Source: PLoS One. 2021 May 25;16(5):e0252092. doi: 10.1371/journal.pone.0252092 (PMC8148312; doi:10.1371/journal.pone.0252092)
Supplement: S1 File — A description of each worksheet is given in the first worksheet ‘Codes’. (XLSX) [file pone.0252092.s004.xlsx]

## Sheet: Codes
Worksheet	Description
Detection_history	Presence (=1)/absence (=0) of Yellow-bellied Gliders at a site for 14 nights of sampling in each season (SS = Spring/Summer; AW = Autumn/Winter)
Inclement_weather	Mean nightly inclement weather score (scored from spectrograms; 0 = clear conditions to 3 = spectrograms obscured by wind/rain noise)
Lunar_illumination	Mean nightly lunar illumination
Maximum_nightly_temp	Mean maximum nightly temperature
Minimum_nightly_temp	Mean minimum nightly temperature
Rainfall_nightly	Mean nightly rainfall (mm)

## Sheet: Detection_history
Site_ID	SS01	SS02	SS03	SS04	SS05	SS06	SS07	SS08	SS09	SS10	SS11	SS12	SS13	SS14	AW01	AW02	AW03	AW04	AW05	AW06	AW07	AW08	AW09	AW10	AW11	AW12	AW13	AW14
1	0	0	0	0	0	0	0	0	0	0	0	0	0	0	0	0	0	0	0	0	0	0	0	0	0	0	0	0
2	0	0	0	0	0	0	0	0	0	0	0	0	0	0	0	0	0	0	0	0	0	0	0	0	0	0	0	0
3	0	0	0	0	0	0	0	0	0	0	0	0	0	NA	0	0	0	0	0	0	0	0	0	0	0	0	0	0
4	0	0	0	0	0	0	0	0	0	0	0	0	0	0	0	0	0	0	0	0	0	0	0	0	0	0	0	0
5	0	0	0	0	0	0	0	0	0	0	0	0	0	NA	0	0	0	0	0	0	0	0	0	0	0	0	0	0
6	0	0	0	0	0	1	0	0	1	0	1	1	1	1	0	0	0	0	0	0	0	0	0	0	0	0	0	0
7	0	0	0	0	0	0	0	0	0	1	0	0	0	0	0	1	1	1	1	0	1	0	0	0	0	0	1	1
8	1	0	0	0	0	0	0	0	0	0	0	0	0	0	0	0	0	0	0	0	0	0	0	0	0	0	0	0
9	0	0	0	0	0	0	0	0	0	0	0	0	0	NA	0	0	0	0	0	0	0	0	0	0	0	0	0	0
10	0	1	1	1	0	1	0	1	1	0	0	1	1	1	1	1	0	1	1	0	0	0	0	1	1	1	0	1
11	1	0	0	0	0	1	1	1	0	0	1	1	1	1	0	0	0	0	0	0	0	0	0	0	0	0	0	0
12	0	1	0	1	0	1	0	0	1	0	0	1	0	1	0	0	0	0	0	0	0	0	0	0	0	0	0	0
13	0	0	0	0	0	0	0	0	0	0	0	0	0	NA	0	0	0	0	0	0	0	1	0	0	0	0	0	0
14	1	0	0	1	1	0	0	0	0	0	0	0	0	0	0	0	0	0	0	0	0	0	0	0	0	0	0	0
15	0	0	0	0	0	0	0	0	0	0	0	0	0	0	0	0	0	0	0	0	0	0	0	0	0	0	0	0
16	1	1	1	1	1	1	0	1	0	0	0	1	0	0	0	0	0	0	0	0	0	0	0	0	0	0	0	0
17	0	0	0	0	0	0	0	1	0	0	0	0	0	0	0	0	0	0	0	0	0	0	0	0	0	0	0	0
18	0	0	1	0	0	0	0	0	0	0	0	0	0	NA	0	0	1	1	1	0	0	0	0	0	1	1	1	1
19	0	0	0	0	0	0	0	0	0	0	0	0	0	0	0	0	0	0	0	0	0	0	0	0	0	0	0	0
20	0	0	0	0	0	0	1	0	0	0	0	0	0	NA	0	0	0	0	0	0	0	0	0	0	0	0	0	0
21	0	0	0	0	0	0	0	0	0	0	0	0	1	0	0	1	1	1	1	1	0	0	0	1	1	1	1	1
22	0	1	0	0	0	0	1	0	1	1	0	1	1	NA	0	1	0	1	1	1	0	0	0	1	0	1	1	1
23	1	1	1	0	1	1	0	0	0	0	0	0	1	0	1	1	1	1	1	0	0	0	0	0	1	1	1	1
24	0	0	0	0	0	0	0	0	0	0	0	0	0	0	0	0	0	0	0	0	0	0	0	0	0	0	0	0
25	1	0	1	0	0	0	0	0	0	0	0	0	0	1	0	0	0	0	0	0	0	0	0	0	0	0	0	1
26	0	0	0	0	0	0	0	0	1	0	0	0	0	0	0	0	0	0	0	0	0	0	0	0	0	0	0	0
27	0	0	0	0	0	0	0	0	0	0	0	0	0	0	0	0	0	0	0	0	0	0	0	0	0	0	0	0
28	0	0	0	0	0	0	0	0	0	0	0	0	0	0	0	0	0	0	0	0	0	0	0	0	0	0	0	0
29	1	0	0	0	0	1	1	1	0	0	1	1	1	0	0	0	1	0	0	0	0	0	0	0	0	0	1	1
30	0	0	0	0	0	0	0	0	0	0	0	0	0	NA	1	0	0	1	0	0	0	0	0	0	0	0	0	0
31	0	0	0	0	0	0	0	0	0	0	0	0	0	0	0	0	0	0	0	0	0	0	0	0	0	0	0	0
32	0	0	1	0	0	0	0	0	0	0	0	0	0	NA	0	0	0	0	0	0	0	0	0	0	0	0	0	0
33	0	0	0	0	0	0	0	0	0	0	0	0	0	NA	0	0	0	0	0	0	0	0	0	0	0	0	0	0
34	0	0	0	0	0	0	0	0	0	0	0	0	0	0	0	0	0	0	0	0	0	0	0	0	0	0	0	0
35	0	0	0	0	0	0	0	0	0	0	0	0	0	0	0	0	0	0	0	0	0	0	0	0	0	0	0	0
36	0	0	0	0	0	0	0	0	0	0	0	0	0	0	0	0	0	0	0	0	0	0	0	0	0	0	0	0
37	0	0	0	0	0	0	0	0	0	0	0	0	0	0	0	0	0	0	0	0	0	0	0	0	0	0	0	0
38	0	0	1	0	0	0	0	0	0	0	0	0	0	0	0	0	0	0	0	0	0	0	0	0	0	0	0	0
39	0	0	0	0	0	0	0	0	0	0	0	0	0	0	0	0	0	0	0	0	0	0	0	0	0	0	0	0
40	0	0	0	0	0	0	0	0	0	0	0	0	0	0	0	0	0	0	0	0	0	0	0	0	0	0	0	0
41	0	0	0	0	0	0	0	0	0	0	0	0	0	0	0	0	0	0	0	0	0	0	0	0	0	0	0	0
42	0	0	0	0	0	0	0	0	0	0	0	0	0	NA	0	0	0	0	0	0	0	0	0	0	0	0	0	0
43	0	0	0	0	0	0	0	0	0	0	0	0	0	0	0	1	0	0	0	0	1	0	1	0	0	1	1	1

## Sheet: Inclement_weather
Site_ID	SS01	SS02	SS03	SS04	SS05	SS06	SS07	SS08	SS09	SS10	SS11	SS12	SS13	SS14	AW01	AW02	AW03	AW04	AW05	AW06	AW07	AW08	AW09	AW10	AW11	AW12	AW13	AW14
1	1	1.08333	1.41667	1.91667	2	1.41667	1.75	1.41667	1.75	2.66667	1.25	1.33333	1.08333	1.25	3	2.27273	1.09091	2.45455	2.45455	2.72727	2.09091	0.692308	2.27273	2.18182	2	1.63636	1.45455	2.63636
2	3	2.25	1.75	1.91667	2.41667	1.41667	1.25	1.83333	1.08333	1	0.666667	1	1.58333	0.416667	2.72727	2.54545	2	2.36364	1.90909	2.72727	2.27273	0.909091	2.45455	2.09091	1.54545	1.54545	1	1.27273
3	0.416667	1.58333	1.91667	1.66667	2.58333	2.75	1.16667	0.333333	0.75	1.08333	1.08333	1	0.333333	NA	1.90909	3	2.54545	2.36364	1.27273	2.72727	2.36364	1.72727	1.72727	2	1.72727	1.72727	1.81818	1.45455
4	3	3	3	3	3	3	2.41667	2.58333	3	3	2.41667	2	2	2	2.27273	2.63636	1.54545	2	1.18182	1.90909	1.36364	1.09091	1.27273	1	1	1.36364	1	1
5	1.41667	1.33333	2.5	2.16667	2.66667	2.83333	1.16667	1.58333	1.5	2	2	2	1.08333	NA	2	2.18182	1.18182	2.72727	1.90909	2.54545	1.72727	0.363636	1.54545	1.90909	1.36364	1.27273	1	0
6	0.75	0.833333	1	0.833333	1.16667	0.5	0.833333	1.08333	1.58333	1.58333	0.666667	1.33333	0.583333	1.08333	1.90909	1.72727	1.27273	1.54545	2	2.18182	2	0.272727	1.90909	1.45455	0.181818	0.454545	0	0
7	1.41667	0.166667	1.08333	0.25	0.333333	1	0.25	0.5	0.583333	0.75	0.25	1	1.08333	2	0	1.04762	0	0	0.5	1.18182	0.375	0.384615	0	0	0	0.157895	1.30769	0
8	0.583333	0.416667	1	1.25	1.33333	0.583333	0.5	1.08333	1.91667	1.75	0.75	1	0.833333	1.91667	0	1.90909	0.363636	2	2.09091	1.36364	1.36364	0.272727	0	0.454545	1.81818	0.636364	1.72727	1.63636
9	0.416667	1.08333	1.58333	1.5	2	2.16667	1.25	1	1	1.08333	1	1.08333	1.08333	NA	0.166667	0.909091	0	0.909091	1.90909	0.909091	0.727273	0	0	0	1	0.0909091	1.36364	1.27273
10	1.75	0.333333	0.75	1.08333	1.58333	0.583333	1.08333	1	1.33333	1.58333	0.333333	1.58333	1	1.41667	0.0833333	1.90909	1	0.727273	1.63636	2.18182	1.72727	1.11765	1	0.842105	0.0714286	1.23077	2	0.416667
11	1	1	1	1	1.08333	1	1	0.666667	1.66667	1.5	1	1	1.08333	1	1.63636	2.36364	1	1.45455	2.81818	2	1.36364	1	1	1	1.18182	0.181818	1.18182	0.636364
12	1.5	1.25	1.08333	1.08333	1.5	1.08333	1	1	1.83333	1.75	1	1	1.08333	1	0	1.54545	0	1.27273	1.81818	1	1.27273	1	1	0.0909091	1.09091	1	1	1
13	0.833333	1.75	2.08333	2.25	2.58333	2.75	1.25	1.08333	1.16667	1.25	1.25	1	0.25	NA	0.916667	1.83333	0.454545	1.72727	2.27273	1.36364	1.09091	0	0	0.727273	1.90909	0.181818	2	1.54545
14	0.916667	1.83333	1	1.33333	2.33333	1.58333	1.66667	1.33333	1.83333	2.5	1.16667	1.41667	1.66667	1.16667	0.727273	1.90909	0	2.09091	2.18182	1.27273	0.818182	0	0	0.272727	1.81818	0	1.72727	1.81818
15	1.25	2.16667	1.75	2	2.41667	1.5	1.75	1.33333	2	2.41667	1.41667	1.33333	2	1.33333	0	1.90909	0	1.90909	1.90909	1.18182	0.727273	0	0	0.363636	1.36364	0	1.27273	1.72727
16	0.583333	0.5	1.16667	1.16667	1.16667	0.333333	1	1	1.75	1.75	0.5	0.833333	0.25	1	0	0.636364	0.545455	1.54545	1.72727	0.818182	0.636364	0	0	0.636364	1.18182	0.0909091	1.36364	1
17	1.08333	0.833333	0.583333	1	1.33333	0.833333	0.5	0.833333	1.66667	1.25	0.833333	1.33333	0.666667	1	0.272727	2.18182	1.63636	1.90909	1.90909	1.54545	1.09091	0.636364	0	0	1.27273	0.272727	1.09091	0.0909091
18	0.166667	1	1.41667	1.33333	2.33333	2.75	1.16667	1.08333	0.666667	1.08333	1.16667	0.333333	0.5	NA	2.45455	2	1.05882	1	2.25	2.90909	2.72727	3	2.54545	3	1.38889	1.36364	1	1.06122
19	1.58333	1.5	1.16667	1.25	2.58333	1.5	1.33333	0.833333	2	2.33333	1.25	1.25	0.916667	1.1	0	0	0	0.272727	1	1.72727	3	2.36364	2.09091	3	0.636364	0.181818	0.230769	0.0833333
20	0.166667	1.16667	1.5	1.25	2.41667	2	0.583333	0.833333	0.583333	0.583333	0.833333	0.583333	0.75	NA	0	0	0	0	0	1.54545	2.09091	2.09091	2	1.81818	0.545455	0.727273	0	0
21	2	2	2.25	2.08333	2.58333	2.75	2.66667	2.41667	2	2	2	2	2	2	0	1	0.909091	0.538462	0.714286	0.727273	1.54545	2.63636	2.63636	1.66667	0.75	0.5	0.416667	0
22	0.583333	0.833333	1.41667	1.41667	2.58333	2.41667	1.08333	0.583333	0.166667	1	0.916667	0.416667	0.666667	NA	0	0	0	0	0	0.461538	2	2.36364	2.45455	2.81818	0.0909091	0	0	0
23	1	1.58333	1.16667	1.41667	2.25	1.25	1.41667	1.25	1.83333	2.58333	1.25	1.33333	1.5	1.66667	0	0	0	0	0.0909091	1	2	2.72727	2	2.27273	0.272727	0.363636	0	0
24	1.08333	1.75	0.416667	2.08333	2.83333	1.08333	1.58333	1.66667	2.08333	2.33333	1.16667	0.833333	1.75	0.666667	1	0.272727	0.818182	0.0909091	0.818182	2	2.72727	2.09091	2	2.72727	0.181818	1	0.727273	0.636364
25	0.0833333	0.833333	0.75	2	2.58333	0.75	1.58333	1.33333	2.08333	2.58333	0.75	1.08333	1.25	1.16667	1	0.181818	0.454545	0	1.54545	2.18182	2.63636	2.81818	2.18182	2.72727	0.636364	1.18182	0.636364	1
26	2	1.83333	1.66667	1.91667	2.08333	1.66667	1.58333	1.33333	1.83333	2.33333	1.58333	1.58333	1.41667	1.5	2	2.36364	1	1.45455	2.63636	2	1.63636	1.81818	2.90909	2.54545	1.90909	2	2	1
27	1.25	0.75	1.08333	1.16667	1.41667	0.25	0.833333	0.583333	1.58333	1.08333	0.583333	1	0.916667	1.75	0.272727	1.45455	0	1.72727	2.45455	2.09091	1.72727	1.45455	3	1.90909	1.63636	1.90909	1.45455	0.909091
28	1.91667	1.58333	1.25	1.25	1.41667	0.25	1	0.5	1.91667	1.75	0.916667	1.66667	0.75	2	1.36364	1.18182	0.272727	1.63636	2.72727	1.81818	1.90909	1.72727	3	1.63636	2	2	2.09091	1.72727
29	0.666667	2.25	0.833333	1.58333	2.58333	1.16667	1.41667	1.41667	1.75	2.33333	1.16667	0.666667	1.5	0.5	0.272727	1.54545	1.07143	1.36364	2.63636	2	1.90909	1	2.36364	1.45455	1	1	1.36364	0.692308
30	2	2.16667	2.58333	2.41667	2.75	3	3	3	2.25	2.41667	2	2	2	NA	0	0.75	0.181818	0	1.18182	1.36364	1.36364	1.54545	1.36364	1.81818	1	1.27273	1	1.81818
31	1	2.16667	1.33333	1.91667	2.75	1.91667	1.75	1.5	2.41667	2.16667	1.08333	1.08333	1.91667	1.41667	1.81818	2.09091	0.636364	2.09091	2.63636	2.63636	2.45455	2	2.90909	2.45455	1.63636	2.63636	2.36364	3
32	1	1.16667	1.91667	1.83333	2.58333	2.5	2.33333	1.41667	1	1.08333	2	1.83333	1.41667	NA	0.181818	1.18182	0.181818	1.63636	2.18182	1.90909	1.54545	0.818182	2.09091	1.81818	1.54545	2	2	0.545455
33	1	1.91667	2.25	2.16667	2.58333	3	1.58333	1.25	1.08333	1.83333	2.08333	1.41667	1.25	NA	1	1.54545	0.636364	1.90909	2.45455	1.72727	1	1.27273	3	2.63636	2	1.90909	1.90909	0.272727
34	2.58333	0.833333	1.33333	1.16667	0.5	1	1	1.58333	0.75	2.5	1.33333	1.41667	1.16667	2.4	1	2.09091	0.272727	1.90909	2.18182	1.72727	1.09091	0.727273	1.90909	1.36364	0.454545	1.45455	1	0
35	1.66667	1.16667	1.25	2.33333	1.5	0.583333	0.75	1.33333	1.83333	2.16667	1.08333	1.75	1.33333	2.5	0.181818	1.63636	0	1.45455	2.45455	2.18182	1	1.81818	3	1.81818	1.72727	1.54545	1.36364	1
36	2.83333	2.08333	1.66667	1.83333	2.5	1.08333	1	2.16667	1.91667	1.41667	1.5	1.5	2.58333	2.45455	1.36364	1.63636	0	2.09091	2.54545	2.63636	1.81818	0.818182	3	2.72727	1.81818	2.09091	2.54545	2.27273
37	0.0833333	1.16667	1.25	0.25	0.916667	0.583333	1.25	0.75	2.33333	1.08333	1.33333	1.16667	2.33333	1.6	3	1.27273	3	2	1.45455	2.27273	2	0.818182	2.09091	2.27273	1.90909	1.81818	1.81818	1.63636
38	1.83333	0.5	1.08333	0.666667	0.5	2.16667	0.916667	0.916667	0.833333	1.08333	0.583333	0.916667	1.16667	2	3	2.09091	2.54545	2.09091	1.81818	2.27273	1.81818	0.636364	2.27273	1.81818	1.36364	1	1.54545	1.27273
39	0.916667	0.916667	1.25	1.83333	1.25	0.5	1	1	1.83333	1.91667	0.916667	1.16667	0.75	2.08333	3	2.09091	2.72727	2.18182	1.54545	2.63636	1.54545	0.636364	2.09091	2.45455	0.818182	1	1.81818	1.45455
40	3	2.5	1.66667	1.08333	2.5	1.5	0.5	1.16667	2.58333	0.833333	2.66667	1.83333	3	2.91667	3	1	3	2.18182	0.818182	1.90909	1.36364	0	1.54545	2	1.45455	1.45455	1.81818	1
41	2.41667	1.16667	1.75	1.5	2	1.16667	0.833333	1.125	2.83333	2.08333	2.16667	2.16667	3	2.66667	3	0.272727	2.54545	1.54545	1.27273	1.36364	1.09091	1	1.27273	1.72727	1	1	1.72727	1
42	2.08333	1	2	1.08333	1	1.08333	1.08333	1.25	0.916667	1.25	1	0.916667	1	NA	3	0.545455	1.81818	1.90909	0.272727	0.727273	1.09091	0	0.818182	1.27273	0.0909091	0	0.909091	0.727273
43	2.83333	1	1.75	1.16667	0.5	2.16667	1.83333	1.08333	1	1.75	1.08333	0.833333	1.08333	1.2	3	0.818182	3	2.18182	1.09091	1.54545	1.18182	0.272727	1.45455	1.54545	0.545455	0	1.18182	1.54545

## Sheet: Lunar_illumination
Site_ID	SS01	SS02	SS03	SS04	SS05	SS06	SS07	SS08	SS09	SS10	SS11	SS12	SS13	SS14	AW01	AW02	AW03	AW04	AW05	AW06	AW07	AW08	AW09	AW10	AW11	AW12	AW13	AW14
1	0.731385	0.63257	0.527776	0.421729	0.319212	0.224849	0.142895	0.0770465	0.0302732	0.00468459	0.00143472	0.0206701	0.0615233	0.122152	0.603018	0.497377	0.391854	0.291209	0.19998	0.122281	0.0616185	0.0207265	0.00144974	0.0046576	0.0302054	0.0769409	0.142756	0.224684
2	0.34353	0.447339	0.553523	0.657293	0.753969	0.839191	0.909115	0.960589	0.991289	0.999833	0.985834	0.949925	0.893723	0.819765	0.603018	0.497377	0.391854	0.291209	0.19998	0.122281	0.0616185	0.0207265	0.00144974	0.0046576	0.0302054	0.0769409	0.142756	0.224684
3	0.795648	0.874129	0.935737	0.977694	0.998106	0.996054	0.97163	0.925936	0.861031	0.779844	0.686036	0.583838	0.477859	0.273631	0.603018	0.497377	0.391854	0.291209	0.19998	0.122281	0.0616185	0.0207265	0.00144974	0.0046576	0.0302054	0.0769409	0.142756	0.224684
4	0.731385	0.63257	0.527776	0.421729	0.319212	0.224849	0.142895	0.0770465	0.0302732	0.00468459	0.00143472	0.0206701	0.0615233	0.122152	0.603018	0.497377	0.391854	0.291209	0.19998	0.122281	0.0616185	0.0207265	0.00144974	0.0046576	0.0302054	0.0769409	0.142756	0.224684
5	0.795648	0.874129	0.935737	0.977694	0.998106	0.996054	0.97163	0.925936	0.861031	0.779844	0.686036	0.583838	0.477859	0.273631	0.603018	0.497377	0.391854	0.291209	0.19998	0.122281	0.0616185	0.0207265	0.00144974	0.0046576	0.0302054	0.0769409	0.142756	0.224684
6	0.973751	0.929308	0.865503	0.785214	0.692062	0.590247	0.484363	0.379184	0.279453	0.189669	0.113882	0.0555077	0.0171804	0.000628272	0.603018	0.497377	0.391854	0.291209	0.19998	0.122281	0.0616185	0.0207265	0.00144974	0.0046576	0.0302054	0.0769409	0.142756	0.224684
7	0.372879	0.273631	0.184593	0.109779	0.052565	0.0155299	0.00034442	0.00769337	0.0372454	0.0876676	0.156686	0.241188	0.337362	0.440871	0.319028	0.421533	0.527578	0.527578	0.632379	0.731209	0.819613	0.893601	0.949838	0.985788	0.985788	0.999828	0.991326	0.960666
8	0.973751	0.929308	0.865503	0.785214	0.692062	0.590247	0.484363	0.379184	0.279453	0.189669	0.113882	0.0555077	0.0171804	0.000628272	0.319028	0.421533	0.527578	0.632379	0.731209	0.819613	0.893601	0.949838	0.985788	0.999828	0.991326	0.960666	0.909229	0.839336
9	0.795648	0.874129	0.935737	0.977694	0.998106	0.996054	0.97163	0.925936	0.861031	0.779844	0.686036	0.583838	0.477859	0.273631	0.319028	0.421533	0.527578	0.632379	0.731209	0.819613	0.893601	0.949838	0.985788	0.999828	0.991326	0.960666	0.909229	0.839336
10	0.973751	0.929308	0.865503	0.785214	0.692062	0.590247	0.484363	0.379184	0.279453	0.189669	0.113882	0.0555077	0.0171804	0.000628272	0.319028	0.421533	0.527578	0.527578	0.632379	0.731209	0.819613	0.893601	0.949838	0.949838	0.985788	0.999828	0.991326	0.960666
11	0.973751	0.929308	0.865503	0.785214	0.692062	0.590247	0.484363	0.379184	0.279453	0.189669	0.113882	0.0555077	0.0171804	0.000628272	0.319028	0.421533	0.527578	0.632379	0.731209	0.819613	0.893601	0.949838	0.985788	0.999828	0.991326	0.960666	0.909229	0.839336
12	0.973751	0.929308	0.865503	0.785214	0.692062	0.590247	0.484363	0.379184	0.279453	0.189669	0.113882	0.0555077	0.0171804	0.000628272	0.319028	0.421533	0.527578	0.632379	0.731209	0.819613	0.893601	0.949838	0.985788	0.999828	0.991326	0.960666	0.909229	0.839336
13	0.795648	0.874129	0.935737	0.977694	0.998106	0.996054	0.97163	0.925936	0.861031	0.779844	0.686036	0.583838	0.477859	0.273631	0.319028	0.421533	0.527578	0.632379	0.731209	0.819613	0.893601	0.949838	0.985788	0.999828	0.991326	0.960666	0.909229	0.839336
14	0.731385	0.63257	0.527776	0.421729	0.319212	0.224849	0.142895	0.0770465	0.0302732	0.00468459	0.00143472	0.0206701	0.0615233	0.122152	0.319028	0.421533	0.527578	0.632379	0.731209	0.819613	0.893601	0.949838	0.985788	0.999828	0.991326	0.960666	0.909229	0.839336
15	0.731385	0.63257	0.527776	0.421729	0.319212	0.224849	0.142895	0.0770465	0.0302732	0.00468459	0.00143472	0.0206701	0.0615233	0.122152	0.319028	0.421533	0.527578	0.632379	0.731209	0.819613	0.893601	0.949838	0.985788	0.999828	0.991326	0.960666	0.909229	0.839336
16	0.973751	0.929308	0.865503	0.785214	0.692062	0.590247	0.484363	0.379184	0.279453	0.189669	0.113882	0.0555077	0.0171804	0.000628272	0.319028	0.421533	0.527578	0.632379	0.731209	0.819613	0.893601	0.949838	0.985788	0.999828	0.991326	0.960666	0.909229	0.839336
17	0.973751	0.929308	0.865503	0.785214	0.692062	0.590247	0.484363	0.379184	0.279453	0.189669	0.113882	0.0555077	0.0171804	0.000628272	0.319028	0.421533	0.527578	0.632379	0.731209	0.819613	0.893601	0.949838	0.985788	0.999828	0.991326	0.960666	0.909229	0.839336
18	0.795648	0.874129	0.935737	0.977694	0.998106	0.996054	0.97163	0.925936	0.861031	0.779844	0.686036	0.583838	0.477859	0.273631	0.754139	0.65748	0.553719	0.447536	0.343718	0.246949	0.161592	0.0914978	0.0398267	0.00890953	0.000140495	0.0139151	0.0496122	0.105622
19	0.731385	0.63257	0.527776	0.421729	0.319212	0.224849	0.142895	0.0770465	0.0302732	0.00468459	0.00143472	0.0206701	0.0615233	0.122152	0.754139	0.65748	0.553719	0.447536	0.343718	0.246949	0.161592	0.0914978	0.0398267	0.00890953	0.000140495	0.0139151	0.0496122	0.105622
20	0.795648	0.874129	0.935737	0.977694	0.998106	0.996054	0.97163	0.925936	0.861031	0.779844	0.686036	0.583838	0.477859	0.273631	0.754139	0.65748	0.553719	0.447536	0.343718	0.246949	0.161592	0.0914978	0.0398267	0.00890953	0.000140495	0.0139151	0.0496122	0.105622
21	0.795648	0.874129	0.935737	0.977694	0.998106	0.996054	0.97163	0.925936	0.861031	0.779844	0.686036	0.583838	0.477859	0.109779	0.754139	0.65748	0.553719	0.447536	0.343718	0.246949	0.161592	0.0914978	0.0398267	0.00890953	0.000140495	0.0139151	0.0496122	0.105622
22	0.795648	0.874129	0.935737	0.977694	0.998106	0.996054	0.97163	0.925936	0.861031	0.779844	0.686036	0.583838	0.477859	0.273631	0.754139	0.65748	0.553719	0.447536	0.343718	0.246949	0.161592	0.0914978	0.0398267	0.00890953	0.000140495	0.0139151	0.0496122	0.105622
23	0.731385	0.63257	0.527776	0.421729	0.319212	0.224849	0.142895	0.0770465	0.0302732	0.00468459	0.00143472	0.0206701	0.0615233	0.122152	0.754139	0.65748	0.553719	0.447536	0.343718	0.246949	0.161592	0.0914978	0.0398267	0.00890953	0.000140495	0.0139151	0.0496122	0.105622
24	0.731385	0.63257	0.527776	0.421729	0.319212	0.224849	0.142895	0.0770465	0.0302732	0.00468459	0.00143472	0.0206701	0.0615233	0.122152	0.754139	0.65748	0.553719	0.447536	0.343718	0.246949	0.161592	0.0914978	0.0398267	0.00890953	0.000140495	0.0139151	0.0496122	0.105622
25	0.731385	0.63257	0.527776	0.421729	0.319212	0.224849	0.142895	0.0770465	0.0302732	0.00468459	0.00143472	0.0206701	0.0615233	0.122152	0.754139	0.65748	0.553719	0.447536	0.343718	0.246949	0.161592	0.0914978	0.0398267	0.00890953	0.000140495	0.0139151	0.0496122	0.105622
26	0.731385	0.63257	0.527776	0.421729	0.319212	0.224849	0.142895	0.0770465	0.0302732	0.00468459	0.00143472	0.0206701	0.0615233	0.122152	0.179418	0.267672	0.366404	0.471162	0.57722	0.679795	0.774262	0.856359	0.922385	0.969361	0.995169	0.998645	0.979632	0.938987
27	0.973751	0.929308	0.865503	0.785214	0.692062	0.590247	0.484363	0.379184	0.279453	0.189669	0.113882	0.0555077	0.0171804	0.000628272	0.179418	0.267672	0.366404	0.471162	0.57722	0.679795	0.774262	0.856359	0.922385	0.969361	0.995169	0.998645	0.979632	0.938987
28	0.973751	0.929308	0.865503	0.785214	0.692062	0.590247	0.484363	0.379184	0.279453	0.189669	0.113882	0.0555077	0.0171804	0.000628272	0.179418	0.267672	0.366404	0.471162	0.57722	0.679795	0.774262	0.856359	0.922385	0.969361	0.995169	0.998645	0.979632	0.938987
29	0.731385	0.63257	0.527776	0.421729	0.319212	0.224849	0.142895	0.0770465	0.0302732	0.00468459	0.00143472	0.0206701	0.0615233	0.122152	0.179418	0.267672	0.366404	0.471162	0.57722	0.679795	0.774262	0.856359	0.922385	0.969361	0.995169	0.998645	0.979632	0.938987
30	0.795648	0.874129	0.935737	0.977694	0.998106	0.996054	0.97163	0.925936	0.861031	0.779844	0.686036	0.583838	0.477859	0.273631	0.179418	0.267672	0.366404	0.471162	0.57722	0.679795	0.774262	0.856359	0.922385	0.969361	0.995169	0.998645	0.979632	0.938987
31	0.731385	0.63257	0.527776	0.421729	0.319212	0.224849	0.142895	0.0770465	0.0302732	0.00468459	0.00143472	0.0206701	0.0615233	0.122152	0.179418	0.267672	0.366404	0.471162	0.57722	0.679795	0.774262	0.856359	0.922385	0.969361	0.995169	0.998645	0.979632	0.938987
32	0.795648	0.874129	0.935737	0.977694	0.998106	0.996054	0.97163	0.925936	0.861031	0.779844	0.686036	0.583838	0.477859	0.273631	0.179418	0.267672	0.366404	0.471162	0.57722	0.679795	0.774262	0.856359	0.922385	0.969361	0.995169	0.998645	0.979632	0.938987
33	0.795648	0.874129	0.935737	0.977694	0.998106	0.996054	0.97163	0.925936	0.861031	0.779844	0.686036	0.583838	0.477859	0.273631	0.179418	0.267672	0.366404	0.471162	0.57722	0.679795	0.774262	0.856359	0.922385	0.969361	0.995169	0.998645	0.979632	0.938987
34	0.372879	0.273631	0.184593	0.109779	0.052565	0.0155299	0.00034442	0.00769337	0.0372454	0.0876676	0.156686	0.241188	0.337362	0.440871	0.179418	0.267672	0.366404	0.471162	0.57722	0.679795	0.774262	0.856359	0.922385	0.969361	0.995169	0.998645	0.979632	0.938987
35	0.973751	0.929308	0.865503	0.785214	0.692062	0.590247	0.484363	0.379184	0.279453	0.189669	0.113882	0.0555077	0.0171804	0.000628272	0.179418	0.267672	0.366404	0.471162	0.57722	0.679795	0.774262	0.856359	0.922385	0.969361	0.995169	0.998645	0.979632	0.938987
36	0.34353	0.447339	0.553523	0.657293	0.753969	0.839191	0.909115	0.960589	0.991289	0.999833	0.985834	0.949925	0.893723	0.819765	0.179418	0.267672	0.366404	0.471162	0.57722	0.679795	0.774262	0.856359	0.922385	0.969361	0.995169	0.998645	0.979632	0.938987
37	0.273631	0.184593	0.109779	0.052565	0.0155299	0.00034442	0.00769337	0.0372454	0.0876676	0.156686	0.241188	0.337362	0.440871	0.547047	0.878544	0.801029	0.709938	0.609378	0.503885	0.398217	0.29714	0.205211	0.126578	0.0647856	0.0226215	0.00198722	0.00381331	0.0280174
38	0.372879	0.273631	0.184593	0.109779	0.052565	0.0155299	0.00034442	0.00769337	0.0372454	0.0876676	0.156686	0.241188	0.337362	0.440871	0.878544	0.801029	0.709938	0.609378	0.503885	0.398217	0.29714	0.205211	0.126578	0.0647856	0.0226215	0.00198722	0.00381331	0.0280174
39	0.973751	0.929308	0.865503	0.785214	0.692062	0.590247	0.484363	0.379184	0.279453	0.189669	0.113882	0.0555077	0.0171804	0.000628272	0.878544	0.801029	0.709938	0.609378	0.503885	0.398217	0.29714	0.205211	0.126578	0.0647856	0.0226215	0.00198722	0.00381331	0.0280174
40	0.34353	0.447339	0.553523	0.657293	0.753969	0.839191	0.909115	0.960589	0.991289	0.999833	0.985834	0.949925	0.893723	0.819765	0.878544	0.801029	0.709938	0.609378	0.503885	0.398217	0.29714	0.205211	0.126578	0.0647856	0.0226215	0.00198722	0.00381331	0.0280174
41	0.34353	0.447339	0.553523	0.657293	0.753969	0.839191	0.909115	0.960589	0.991289	0.999833	0.985834	0.949925	0.893723	0.819765	0.878544	0.801029	0.709938	0.609378	0.503885	0.398217	0.29714	0.205211	0.126578	0.0647856	0.0226215	0.00198722	0.00381331	0.0280174
42	0.372879	0.273631	0.184593	0.109779	0.052565	0.0155299	0.00034442	0.00769337	0.0372454	0.0876676	0.156686	0.241188	0.337362	0.440871	0.878544	0.801029	0.709938	0.609378	0.503885	0.398217	0.29714	0.205211	0.126578	0.0647856	0.0226215	0.00198722	0.00381331	0.0280174
43	0.372879	0.273631	0.184593	0.109779	0.052565	0.0155299	0.00034442	0.00769337	0.0372454	0.0876676	0.156686	0.241188	0.337362	0.440871	0.878544	0.801029	0.709938	0.609378	0.503885	0.398217	0.29714	0.205211	0.126578	0.0647856	0.0226215	0.00198722	0.00381331	0.0280174

## Sheet: Maximum_nightly_temp
Site_ID	SS01	SS02	SS03	SS04	SS05	SS06	SS07	SS08	SS09	SS10	SS11	SS12	SS13	SS14	AW01	AW02	AW03	AW04	AW05	AW06	AW07	AW08	AW09	AW10	AW11	AW12	AW13	AW14
1	16.8667	16.8667	27.9667	27.9667	23.3667	16.8667	23.9667	23.9667	16.2667	12.9667	12.0333	14.1333	15.3	22.9	15.6667	11.3667	12.3	12.3	10.0333	10.2333	11.1333	11.1333	8.3	8.43333	9.66667	10.9667	11.7333	13.7
2	23.9	23.6667	16.7	22.2333	22.4333	22.4333	20.4	20.4	18.9333	11.8667	12.4333	12.4333	12.3	13.1	15.6667	11.3667	12.3	12.3	10.0333	10.2333	11.1333	11.1333	8.3	8.43333	9.66667	10.9667	11.7333	13.7
3	23.5667	23.5667	20.3	16.8	12.1	12.9667	14.4667	14.6667	16.1	16.1667	16.1667	15.5667	26.2	27.2	15.6667	11.3667	12.3	12.3	10.0333	10.2333	11.1333	11.1333	8.3	8.43333	9.66667	10.9667	11.7333	13.7
4	16.8667	16.8667	27.9667	27.9667	23.3667	16.8667	23.9667	23.9667	16.2667	12.9667	12.0333	14.1333	15.3	22.9	15.6667	11.3667	12.3	12.3	10.0333	10.2333	11.1333	11.1333	8.3	8.43333	9.66667	10.9667	11.7333	13.7
5	23.5667	23.5667	20.3	16.8	12.1	12.9667	14.4667	14.6667	16.1	16.1667	16.1667	15.5667	26.2	27.2	15.6667	11.3667	12.3	12.3	10.0333	10.2333	11.1333	11.1333	8.3	8.43333	9.66667	10.9667	11.7333	13.7
6	26.4667	33.8667	33.8667	28.6333	22.7333	26.5667	26.5667	25.1	25.1	22.1	31.5667	31.5667	24.7667	23.7667	15.6667	11.3667	12.3	12.3	10.0333	10.2333	11.1333	11.1333	8.3	8.43333	9.66667	10.9667	11.7333	13.7
7	27.2	27.2	16	21.9667	29.3333	30.6667	30.6667	26.8667	17.65	22.5333	26.1333	26.1333	19.6	20.4667	14.1667	14.6333	14.6333	14.6333	14.5	13.8667	13.0333	12.6333	11.4	11.4	11.4	10.9	7.5	7.5
8	26.4667	33.8667	33.8667	28.6333	22.7333	26.5667	26.5667	25.1	25.1	22.1	31.5667	31.5667	24.7667	23.7667	14.1667	14.6333	14.6333	14.5	13.8667	13.0333	12.6333	11.4	11.4	10.9	7.5	7.5	7.83333	7.9
9	23.5667	23.5667	20.3	16.8	12.1	12.9667	14.4667	14.6667	16.1	16.1667	16.1667	15.5667	26.2	27.2	14.1667	14.6333	14.6333	14.5	13.8667	13.0333	12.6333	11.4	11.4	10.9	7.5	7.5	7.83333	7.9
10	26.4667	33.8667	33.8667	28.6333	22.7333	26.5667	26.5667	25.1	25.1	22.1	31.5667	31.5667	24.7667	23.7667	14.1667	14.6333	14.6333	14.6333	14.5	13.8667	13.0333	12.6333	11.0667	11.4	11.4	10.9	7.5	7.5
11	26.4667	33.8667	33.8667	28.6333	22.7333	26.5667	26.5667	25.1	25.1	22.1	31.5667	31.5667	24.7667	23.7667	14.1667	14.6333	14.6333	14.5	13.8667	13.0333	12.6333	11.4	11.4	10.9	7.5	7.5	7.83333	7.9
12	26.4667	33.8667	33.8667	28.6333	22.7333	26.5667	26.5667	25.1	25.1	22.1	31.5667	31.5667	24.7667	23.7667	14.1667	14.6333	14.6333	14.5	13.8667	13.0333	12.6333	11.4	11.4	10.9	7.5	7.5	7.83333	7.9
13	23.5667	23.5667	20.3	16.8	12.1	12.9667	14.4667	14.6667	16.1	16.1667	16.1667	15.5667	26.2	27.2	14.1667	14.6333	14.6333	14.5	13.8667	13.0333	12.6333	11.4	11.4	10.9	7.5	7.5	7.83333	7.9
14	16.8667	16.8667	27.9667	27.9667	23.3667	16.8667	23.9667	23.9667	16.2667	12.9667	12.0333	14.1333	15.3	22.9	14.1667	14.6333	14.6333	14.5	13.8667	13.0333	12.6333	11.4	11.4	10.9	7.5	7.5	7.83333	7.9
15	16.8667	16.8667	27.9667	27.9667	23.3667	16.8667	23.9667	23.9667	16.2667	12.9667	12.0333	14.1333	15.3	22.9	14.1667	14.6333	14.6333	14.5	13.8667	13.0333	12.6333	11.4	11.4	10.9	7.5	7.5	7.83333	7.9
16	26.4667	33.8667	33.8667	28.6333	22.7333	26.5667	26.5667	25.1	25.1	22.1	31.5667	31.5667	24.7667	23.7667	14.1667	14.6333	14.6333	14.5	13.8667	13.0333	12.6333	11.4	11.4	10.9	7.5	7.5	7.83333	7.9
17	26.4667	33.8667	33.8667	28.6333	22.7333	26.5667	26.5667	25.1	25.1	22.1	31.5667	31.5667	24.7667	23.7667	14.1667	14.6333	14.6333	14.5	13.8667	13.0333	12.6333	11.4	13.4	10.9	7.5	7.5	7.83333	7.9
18	23.5667	23.5667	20.3	16.8	12.1	12.9667	14.4667	14.6667	16.1	16.1667	16.1667	15.5667	26.2	27.2	7.9	9	11	11.6	13.1	15.4333	15.4333	13.1	9.8	11.2	11.2	10.6667	13.4	13.9333
19	16.8667	16.8667	27.9667	27.9667	23.3667	16.8667	23.9667	23.9667	16.2667	12.9667	12.0333	14.1333	15.3	22.9	7.9	9	11	11.6	13.1	15.4333	15.4333	13.1	9.8	11.2	11.2	10.6667	13.4	13.9333
20	23.5667	23.5667	20.3	16.8	12.1	12.9667	14.4667	14.6667	16.1	16.1667	16.1667	15.5667	26.2	27.2	7.9	9	11	11.6	13.1	15.4333	15.4333	13.1	9.8	11.2	11.2	10.6667	13.4	13.9333
21	23.5667	23.5667	20.3	16.8	12.1	12.9667	14.4667	14.6667	16.1	16.1667	16.1667	15.5667	26.2	15.6333	7.9	9	11	11.6	13.1	15.4333	15.4333	13.1	9.8	11.2	11.2	10.6667	13.4	13.9333
22	23.5667	23.5667	20.3	16.8	12.1	12.9667	14.4667	14.6667	16.1	16.1667	16.1667	15.5667	26.2	27.2	7.9	9	11	11.6	13.1	15.4333	15.4333	13.1	9.8	11.2	11.2	10.6667	13.4	13.9333
23	16.8667	16.8667	27.9667	27.9667	23.3667	16.8667	23.9667	23.9667	16.2667	12.9667	12.0333	14.1333	15.3	22.9	7.9	9	11	11.6	13.1	15.4333	15.4333	13.1	9.8	11.2	11.2	10.6667	13.4	13.9333
24	16.8667	16.8667	27.9667	27.9667	23.3667	16.8667	23.9667	23.9667	16.2667	12.9667	12.0333	14.1333	15.3	22.9	7.9	9	11	11.6	13.1	15.4333	15.4333	13.1	9.8	11.2	11.2	10.6667	13.4	13.9333
25	16.8667	16.8667	27.9667	27.9667	23.3667	16.8667	23.9667	23.9667	16.2667	12.9667	12.0333	14.1333	15.3	22.9	7.9	9	11	11.6	13.1	15.4333	15.4333	13.1	9.8	11.2	11.2	10.6667	13.4	13.9333
26	16.8667	16.8667	27.9667	27.9667	23.3667	16.8667	23.9667	23.9667	16.2667	12.9667	12.0333	14.1333	15.3	22.9	13.9333	13.9	11.2333	13.8	13.8	10.9	9.03333	10.2	10.8667	10.8667	10.8667	10.1	10.7667	14
27	26.4667	33.8667	33.8667	28.6333	22.7333	26.5667	26.5667	25.1	25.1	22.1	31.5667	31.5667	24.7667	23.7667	13.9333	13.9	11.2333	13.8	13.8	10.9	9.03333	10.2	10.8667	10.8667	10.8667	10.1	10.7667	14
28	26.4667	33.8667	33.8667	28.6333	22.7333	26.5667	26.5667	25.1	25.1	22.1	31.5667	31.5667	24.7667	23.7667	13.9333	13.9	11.2333	13.8	13.8	10.9	9.03333	10.2	10.8667	10.8667	10.8667	10.1	10.7667	14
29	16.8667	16.8667	27.9667	27.9667	23.3667	16.8667	23.9667	23.9667	16.2667	12.9667	12.0333	14.1333	15.3	22.9	13.9333	13.9	11.2333	13.8	13.8	10.9	9.03333	10.2	10.8667	10.8667	10.8667	10.1	10.7667	14
30	23.5667	23.5667	20.3	16.8	12.1	12.9667	14.4667	14.6667	16.1	16.1667	16.1667	15.5667	26.2	27.2	13.9333	13.9	11.2333	13.8	13.8	10.9	9.03333	10.2	10.8667	10.8667	10.8667	10.1	10.7667	14
31	16.8667	16.8667	27.9667	27.9667	23.3667	16.8667	23.9667	23.9667	16.2667	12.9667	12.0333	14.1333	15.3	22.9	13.9333	13.9	11.2333	13.8	13.8	10.9	9.03333	10.2	10.8667	10.8667	10.8667	10.1	10.7667	14
32	23.5667	23.5667	20.3	16.8	12.1	12.9667	14.4667	14.6667	16.1	16.1667	16.1667	15.5667	26.2	27.2	13.9333	13.9	11.2333	13.8	13.8	10.9	9.03333	10.2	10.8667	10.8667	10.8667	10.1	10.7667	14
33	23.5667	23.5667	20.3	16.8	12.1	12.9667	14.4667	14.6667	16.1	16.1667	16.1667	15.5667	26.2	27.2	13.9333	13.9	11.2333	13.8	13.8	10.9	9.03333	10.2	10.8667	10.8667	10.8667	10.1	10.7667	14
34	27.2	27.2	16	21.9667	29.3333	30.6667	30.6667	26.8667	17.65	22.5333	26.1333	26.1333	19.6	20.4667	13.9333	13.9	11.2333	13.8	13.8	10.9	9.03333	10.2	10.8667	10.8667	10.8667	10.1	10.7667	14
35	26.4667	33.8667	33.8667	28.6333	22.7333	26.5667	26.5667	25.1	25.1	22.1	31.5667	31.5667	24.7667	23.7667	13.9333	13.9	11.2333	13.8	13.8	10.9	9.03333	10.2	10.8667	10.8667	10.8667	10.1	10.7667	14
36	23.9	23.6667	16.7	22.2333	22.4333	22.4333	20.4	20.4	18.9333	11.8667	12.4333	12.4333	12.3	13.1	13.9333	13.9	11.2333	13.8	13.8	10.9	9.03333	10.2	10.8667	10.8667	10.8667	10.1	10.7667	14
37	27.2	16	21.9667	29.3333	30.6667	30.6667	26.8667	17.65	22.5333	26.1333	26.1333	19.6	20.4667	20.4667	14	13	13	13	11.1667	11.1667	11.0333	11.4	11.4	10.5667	9.53333	9.9	9.9	10.6333
38	27.2	27.2	16	21.9667	29.3333	30.6667	30.6667	26.8667	17.65	22.5333	26.1333	26.1333	19.6	20.4667	14	13	13	13	11.1667	11.1667	11.0333	11.4	11.4	10.5667	9.53333	9.9	9.9	10.6333
39	26.4667	33.8667	33.8667	28.6333	22.7333	26.5667	26.5667	25.1	25.1	22.1	31.5667	31.5667	24.7667	23.7667	14	13	13	13	11.1667	11.1667	11.0333	11.4	11.4	10.5667	9.53333	9.9	9.9	10.6333
40	23.9	23.6667	16.7	22.2333	22.4333	22.4333	20.4	20.4	18.9333	11.8667	12.4333	12.4333	12.3	13.1	14	13	13	13	11.1667	11.1667	11.0333	11.4	11.4	10.5667	9.53333	9.9	9.9	10.6333
41	23.9	23.6667	16.7	22.2333	22.4333	22.4333	20.4	20.4	18.9333	11.8667	12.4333	12.4333	12.3	13.1	14	13	13	13	11.1667	11.1667	11.0333	11.4	11.4	10.5667	9.53333	9.9	9.9	10.6333
42	27.2	27.2	16	21.9667	29.3333	30.6667	30.6667	26.8667	17.65	22.5333	26.1333	26.1333	19.6	20.4667	14	13	13	13	11.1667	11.1667	11.0333	11.4	11.4	10.5667	9.53333	9.9	9.9	10.6333
43	27.2	27.2	16	21.9667	29.3333	30.6667	30.6667	26.8667	17.65	22.5333	26.1333	26.1333	19.6	20.4667	14	13	13	13	11.1667	11.1667	11.0333	11.4	11.4	10.5667	9.53333	9.9	9.9	10.6333

## Sheet: Minimum_nightly_temp
Site_ID	SS01	SS02	SS03	SS04	SS05	SS06	SS07	SS08	SS09	SS10	SS11	SS12	SS13	SS14	AW01	AW02	AW03	AW04	AW05	AW06	AW07	AW08	AW09	AW10	AW11	AW12	AW13	AW14
1	6.83333	7.56667	10.4	10	5.73333	5.73333	11.6	8.5	5.16667	5.16667	5.9	6.3	6.3	9.8	6.23333	6.23333	6.5	4.6	4.6	8.36667	9.23333	6.76667	4.73333	4.73333	6.03333	8.13333	6	6.4
2	14	13.2	10.1333	10.1333	6.5	6.5	7.33333	6.9	3.83333	3.83333	5.83333	2.96667	2.96667	6.83333	6.23333	6.23333	6.5	4.6	4.6	8.36667	9.23333	6.76667	4.73333	4.73333	6.03333	8.13333	6	6.4
3	9.96667	11.2	7.76667	7.76667	8.25	10.0333	7.9	7.9	9.43333	11.1333	11.2	7.5	10.5333	8.36667	6.23333	6.23333	6.5	4.6	4.6	8.36667	9.23333	6.76667	4.73333	4.73333	6.03333	8.13333	6	6.4
4	6.83333	7.56667	10.4	10	5.73333	5.73333	11.6	8.5	5.16667	5.16667	5.9	6.3	6.3	9.8	6.23333	6.23333	6.5	4.6	4.6	8.36667	9.23333	6.76667	4.73333	4.73333	6.03333	8.13333	6	6.4
5	9.96667	11.2	7.76667	7.76667	8.25	10.0333	7.9	7.9	9.43333	11.1333	11.2	7.5	10.5333	8.36667	6.23333	6.23333	6.5	4.6	4.6	8.36667	9.23333	6.76667	4.73333	4.73333	6.03333	8.13333	6	6.4
6	15.1	15.1667	16.4	13.6	12.1667	12.1667	14.1	14.1	9.35	9.35	10.95	13.7333	15.5333	15.8	6.23333	6.23333	6.5	4.6	4.6	8.36667	9.23333	6.76667	4.73333	4.73333	6.03333	8.13333	6	6.4
7	8.36667	8.36667	8.43333	8.43333	12.9667	14.4	14.4667	14.3333	10.9	10.9	12.25	14.2333	14.2333	15.0333	8.53333	9.46667	7.36667	7.36667	8.2	8.2	5.43333	5.43333	6.6	5.66667	5.66667	4.63333	3.6	3.6
8	15.1	15.1667	16.4	13.6	12.1667	12.1667	14.1	14.1	9.35	9.35	10.95	13.7333	15.5333	15.8	8.53333	7.36667	7.36667	8.2	8.2	5.43333	5.43333	5.66667	5.66667	4.63333	3.6	3.6	4.2	2.8
9	9.96667	11.2	7.76667	7.76667	8.25	10.0333	7.9	7.9	9.43333	11.1333	11.2	7.5	10.5333	8.36667	8.53333	7.36667	7.36667	8.2	8.2	5.43333	5.43333	5.66667	5.66667	4.63333	3.6	3.6	4.2	2.8
10	15.1	15.1667	16.4	13.6	12.1667	12.1667	14.1	14.1	9.35	9.35	10.95	13.7333	15.5333	15.8	8.53333	9.46667	7.36667	7.36667	8.2	8.2	5.43333	5.43333	5.43333	5.66667	5.66667	4.63333	3.6	3.6
11	15.1	15.1667	16.4	13.6	12.1667	12.1667	14.1	14.1	9.35	9.35	10.95	13.7333	15.5333	15.8	8.53333	7.36667	7.36667	8.2	8.2	5.43333	5.43333	5.66667	5.66667	4.63333	3.6	3.6	4.2	2.8
12	15.1	15.1667	16.4	13.6	12.1667	12.1667	14.1	14.1	9.35	9.35	10.95	13.7333	15.5333	15.8	8.53333	7.36667	7.36667	8.2	8.2	5.43333	5.43333	5.66667	5.66667	4.63333	3.6	3.6	4.2	2.8
13	9.96667	11.2	7.76667	7.76667	8.25	10.0333	7.9	7.9	9.43333	11.1333	11.2	7.5	10.5333	8.36667	8.53333	7.36667	7.36667	8.2	8.2	5.43333	5.43333	5.66667	5.66667	4.63333	3.6	3.6	4.2	2.8
14	6.83333	7.56667	10.4	10	5.73333	5.73333	11.6	8.5	5.16667	5.16667	5.9	6.3	6.3	9.8	8.53333	7.36667	7.36667	8.2	8.2	5.43333	5.43333	5.66667	5.66667	4.63333	3.6	3.6	4.2	2.8
15	6.83333	7.56667	10.4	10	5.73333	5.73333	11.6	8.5	5.16667	5.16667	5.9	6.3	6.3	9.8	6.03333	7.36667	7.36667	8.2	8.2	5.43333	5.43333	5.66667	5.66667	4.63333	3.6	3.6	4.2	2.8
16	15.1	15.1667	16.4	13.6	12.1667	12.1667	14.1	14.1	9.35	9.35	10.95	13.7333	15.5333	15.8	8.53333	7.36667	7.36667	8.2	8.2	5.43333	5.43333	5.66667	5.66667	4.63333	3.6	3.6	4.2	2.8
17	15.1	15.1667	16.4	13.6	12.1667	12.1667	14.1	14.1	9.35	9.35	10.95	13.7333	15.5333	15.8	8.53333	7.36667	7.36667	8.2	8.2	5.43333	5.43333	3.5	5.66667	4.63333	3.6	3.6	4.2	2.8
18	9.96667	11.2	7.76667	7.76667	8.25	10.0333	7.9	7.9	9.43333	11.1333	11.2	7.5	10.5333	8.36667	2.6	3.13333	3.13333	3.73333	5.43333	7.83333	7.4	7.4	8.03333	7.93333	5.33333	3.5	3.5	6.03333
19	6.83333	7.56667	10.4	10	5.73333	5.73333	11.6	8.5	5.16667	5.16667	5.9	6.3	6.3	10.3333	2.6	3.13333	3.13333	3.73333	5.43333	7.83333	7.4	7.4	8.03333	7.93333	5.33333	3.5	3.5	6.03333
20	9.96667	11.2	7.76667	7.76667	8.25	10.0333	7.9	7.9	9.43333	11.1333	11.2	7.5	10.5333	8.36667	2.6	3.13333	3.13333	3.73333	5.43333	7.83333	7.4	7.4	8.03333	7.93333	5.33333	3.5	3.5	6.03333
21	9.96667	11.2	7.76667	7.76667	8.25	10.0333	7.9	7.9	9.43333	11.1333	11.2	7.5	10.5333	12.7667	2.6	3.13333	3.13333	3.73333	5.43333	7.83333	7.4	7.4	8.03333	7.93333	5.33333	3.5	3.5	6.03333
22	9.96667	11.2	7.76667	7.76667	8.25	10.0333	7.9	7.9	9.43333	11.1333	11.2	7.5	10.5333	8.36667	2.6	3.13333	3.13333	3.73333	5.43333	7.83333	7.4	7.4	8.03333	7.93333	5.33333	3.5	3.5	6.03333
23	6.83333	7.56667	10.4	10	5.73333	5.73333	11.6	8.5	5.16667	5.16667	5.9	6.3	6.3	9.8	2.6	3.13333	3.13333	3.73333	5.43333	7.83333	7.4	7.4	8.03333	7.93333	5.33333	3.5	3.5	6.03333
24	6.83333	7.56667	10.4	10	5.73333	5.73333	11.6	8.5	5.16667	5.16667	5.9	6.3	6.3	9.8	2.6	3.13333	3.13333	3.73333	5.43333	7.83333	7.4	7.4	8.03333	7.93333	5.33333	3.5	3.5	6.03333
25	6.83333	7.56667	10.4	10	5.73333	5.73333	11.6	8.5	5.16667	5.16667	5.9	6.3	6.3	9.8	2.6	3.13333	3.13333	3.73333	5.43333	7.83333	7.4	7.4	8.03333	7.93333	5.33333	3.5	3.5	6.03333
26	6.83333	7.56667	10.4	10	5.73333	5.73333	11.6	8.5	5.16667	5.16667	5.9	6.3	6.3	9.8	7	6.23333	6.23333	2.6	2.6	5.63333	2.53333	2.53333	7.76667	7.96667	7.96667	8.2	5.63333	5.63333
27	15.1	15.1667	16.4	13.6	12.1667	12.1667	14.1	14.1	9.35	9.35	10.95	13.7333	15.5333	15.8	7	6.23333	6.23333	2.6	2.6	5.63333	2.53333	2.53333	7.76667	7.96667	7.96667	8.2	5.63333	5.63333
28	15.1	15.1667	16.4	13.6	12.1667	12.1667	14.1	14.1	9.35	9.35	10.95	13.7333	15.5333	15.8	7	6.23333	6.23333	2.6	2.6	5.63333	2.53333	2.53333	7.76667	7.96667	7.96667	8.2	5.63333	5.63333
29	6.83333	7.56667	10.4	10	5.73333	5.73333	11.6	8.5	5.16667	5.16667	5.9	6.3	6.3	9.8	7	6.23333	6.23333	2.6	2.6	5.63333	2.53333	2.53333	7.76667	7.96667	7.96667	8.2	5.63333	5.63333
30	9.96667	11.2	7.76667	7.76667	8.25	10.0333	7.9	7.9	9.43333	11.1333	11.2	7.5	10.5333	8.36667	7	6.23333	6.23333	2.6	2.6	5.63333	2.53333	2.53333	7.76667	7.96667	7.96667	8.2	5.63333	5.63333
31	6.83333	7.56667	10.4	10	5.73333	5.73333	11.6	8.5	5.16667	5.16667	5.9	6.3	6.3	9.8	7	6.23333	6.23333	2.6	2.6	5.63333	2.53333	2.53333	7.76667	7.96667	7.96667	8.2	5.63333	5.63333
32	9.96667	11.2	7.76667	7.76667	8.25	10.0333	7.9	7.9	9.43333	11.1333	11.2	7.5	10.5333	8.36667	7	6.23333	6.23333	2.6	2.6	5.63333	2.53333	2.53333	7.76667	7.96667	7.96667	8.2	5.63333	5.63333
33	9.96667	11.2	7.76667	7.76667	8.25	10.0333	7.9	7.9	9.43333	11.1333	11.2	7.5	10.5333	8.36667	7	6.23333	6.23333	2.6	2.6	5.63333	2.53333	2.53333	7.76667	7.96667	7.96667	8.2	5.63333	5.63333
34	8.36667	8.36667	8.43333	8.43333	12.9667	14.4	14.4667	14.3333	10.9	10.9	12.25	14.2333	14.2333	15.0333	7	6.23333	6.23333	2.6	2.6	5.63333	2.53333	2.53333	7.76667	7.96667	7.96667	8.2	5.63333	5.63333
35	15.1	15.1667	16.4	13.6	12.1667	12.1667	14.1	14.1	9.35	9.35	10.95	13.7333	15.5333	15.8	7	6.23333	6.23333	2.6	2.6	5.63333	2.53333	2.53333	7.76667	7.96667	7.96667	8.2	5.63333	5.63333
36	14	13.2	10.1333	10.1333	6.5	6.5	7.33333	6.9	3.83333	3.83333	5.83333	2.96667	2.96667	6.83333	7	6.23333	6.23333	2.6	2.6	5.63333	2.53333	2.53333	7.76667	7.96667	7.96667	8.2	5.63333	5.63333
37	8.36667	8.43333	8.43333	12.9667	14.4	14.4667	14.3333	10.9	10.9	12.25	14.2333	14.2333	14.3667	14.9667	5.23333	5.23333	4.63333	4.63333	8.7	8.7	5.56667	5.56667	6.56667	2	2	5.03333	6.96667	8.36667
38	8.36667	8.36667	8.43333	8.43333	12.9667	14.4	14.4667	14.3333	10.9	10.9	12.25	14.2333	14.2333	15.0333	5.23333	5.23333	4.63333	4.63333	8.7	8.7	5.56667	5.56667	6.56667	2	2	5.03333	6.96667	8.36667
39	15.1	15.1667	16.4	13.6	12.1667	12.1667	14.1	14.1	9.35	9.35	10.95	13.7333	15.5333	15.8	5.23333	5.23333	4.63333	4.63333	8.7	8.7	5.56667	5.56667	6.56667	2	2	5.03333	6.96667	8.36667
40	14	13.2	10.1333	10.1333	6.5	6.5	7.33333	6.9	3.83333	3.83333	5.83333	2.96667	2.96667	6.83333	5.23333	5.23333	4.63333	4.63333	8.7	8.7	5.56667	5.56667	6.56667	2	2	5.03333	6.96667	8.36667
41	14	13.2	10.1333	10.1333	6.5	6.5	7.33333	6.9	3.83333	3.83333	5.83333	2.96667	2.96667	6.83333	5.23333	5.23333	4.63333	4.63333	8.7	8.7	5.56667	5.56667	6.56667	2	2	5.03333	6.96667	8.36667
42	8.36667	8.36667	8.43333	8.43333	12.9667	14.4	14.4667	14.3333	10.9	10.9	12.25	15.8	15.8	14.2333	5.23333	5.23333	4.63333	4.63333	8.7	8.7	5.56667	5.56667	6.56667	2	2	5.03333	6.96667	8.36667
43	8.36667	8.36667	8.43333	8.43333	12.9667	14.4	14.4667	14.3333	10.9	10.9	12.25	14.2333	14.2333	15.0333	5.23333	5.23333	4.63333	4.63333	8.7	8.7	5.56667	5.56667	6.56667	2	2	5.03333	6.96667	8.36667

## Sheet: Rainfall_nightly
Site_ID	SS01	SS02	SS03	SS04	SS05	SS06	SS07	SS08	SS09	SS10	SS11	SS12	SS13	SS14	AW01	AW02	AW03	AW04	AW05	AW06	AW07	AW08	AW09	AW10	AW11	AW12	AW13	AW14
1	0	0	0	0	0	2.8	2.73333	0	0	26.2667	5.26667	0.0666667	0.733333	0.0666667	11.4	8.2	2.73333	10.9333	10.8667	7.6	1.26667	3.86667	3.6	1.4	1.46667	1.13333	0.0666667	0
2	2.26667	2.26667	7.66667	4.13333	0.0666667	0.0666667	9.26667	0	0.0666667	0	0	0	0	0	11.4	8.2	2.73333	10.9333	10.8667	7.6	1.26667	3.86667	3.6	1.4	1.46667	1.13333	0.0666667	0
3	0	24.6	24.6	25.8	3.6	1.93333	22.2667	0.933333	0	0.2	0.133333	0	0.0666667	17.2667	11.4	8.2	2.73333	10.9333	10.8667	7.6	1.26667	3.86667	3.6	1.4	1.46667	1.13333	0.0666667	0
4	0	0	0	0	0	2.8	2.73333	0	0	26.2667	5.26667	0.0666667	0.733333	0.0666667	11.4	8.2	2.73333	10.9333	10.8667	7.6	1.26667	3.86667	3.6	1.4	1.46667	1.13333	0.0666667	0
5	0	24.6	24.6	25.8	3.6	1.93333	22.2667	0.933333	0	0.2	0.133333	0	0.0666667	17.2667	11.4	8.2	2.73333	10.9333	10.8667	7.6	1.26667	3.86667	3.6	1.4	1.46667	1.13333	0.0666667	0
6	0	0	0	0.2	0.266667	0	0.0666667	3.8	3.8	9.53333	0.0666667	0	0	0.666667	11.4	8.2	2.73333	10.9333	10.8667	7.6	1.26667	3.86667	3.6	1.4	1.46667	1.13333	0.0666667	0
7	17.2667	2.33333	2.46667	0.733333	0.0666667	0.0666667	1	0.266667	0.2	0.933333	9	0	0	13.4667	3.13333	2.86667	2.86667	0	1.93333	1.93333	0.266667	0.266667	0.0666667	0.6	0.0666667	1.6	1.6	4.2
8	0	0	0	0.2	0.266667	0	0.0666667	3.8	3.8	9.53333	0.0666667	0	0	0.666667	3.13333	2.86667	0	1.93333	1.93333	0.266667	0.266667	0.0666667	0.0666667	1.6	1.6	4.2	4.2	0.133333
9	0	24.6	24.6	25.8	3.6	1.93333	22.2667	0.933333	0	0.2	0.133333	0	0.0666667	17.2667	3.13333	2.86667	0	1.93333	1.93333	0.266667	0.266667	0.0666667	0.0666667	1.6	1.6	4.2	4.2	0.133333
10	0	0	0	0.2	0.266667	0	0.0666667	3.8	3.8	9.53333	0.0666667	0	0	0.666667	3.13333	2.86667	2.86667	0	1.93333	1.93333	0.266667	0.266667	3.13333	0.0666667	0.0666667	1.6	1.6	4.2
11	0	0	0	0.2	0.266667	0	0.0666667	3.8	3.8	9.53333	0.0666667	0	0	0.666667	3.13333	2.86667	0	1.93333	1.93333	0.266667	0.266667	0.0666667	0.0666667	1.6	1.6	4.2	4.2	0.133333
12	0	0	0	0.2	0.266667	0	0.0666667	3.8	3.8	9.53333	0.0666667	0	0	0.666667	3.13333	2.86667	0	1.93333	1.93333	0.266667	0.266667	0.0666667	0.0666667	1.6	1.6	4.2	4.2	0.133333
13	0	24.6	24.6	25.8	3.6	1.93333	22.2667	0.933333	0	0.2	0.133333	0	0.0666667	17.2667	3.13333	2.86667	0	1.93333	1.93333	0.266667	0.266667	0.0666667	0.0666667	1.6	1.6	4.2	4.2	0.133333
14	0	0	0	0	0	2.8	2.73333	0	0	26.2667	5.26667	0.0666667	0.733333	0.0666667	3.13333	2.86667	0	1.93333	1.93333	0.266667	0.266667	0.0666667	0.0666667	1.6	1.6	4.2	4.2	0.133333
15	0	0	0	0	0	2.8	2.73333	0	0	26.2667	5.26667	0.0666667	0.733333	0.0666667	3.06667	2.86667	0	1.93333	1.93333	0.266667	0.266667	0.0666667	0.0666667	1.6	1.6	4.2	4.2	0.133333
16	0	0	0	0.2	0.266667	0	0.0666667	3.8	3.8	9.53333	0.0666667	0	0	0.666667	3.13333	2.86667	0	1.93333	1.93333	0.266667	0.266667	0.0666667	0.0666667	1.6	1.6	4.2	4.2	0.133333
17	0	0	0	0.2	0.266667	0	0.0666667	3.8	3.8	9.53333	0.0666667	0	0	0.666667	3.13333	2.86667	0	1.93333	1.93333	0.266667	0.266667	0.0666667	0	1.6	1.6	4.2	4.2	0.133333
18	0	24.6	24.6	25.8	3.6	1.93333	22.2667	0.933333	0	0.2	0.133333	0	0.0666667	17.2667	0.133333	0.0666667	0	0	0	0.0666667	1.4	1.4	0	0	0	0	0	0
19	0	0	0	0	0	2.8	2.73333	0	0	26.2667	5.26667	0.0666667	0.733333	0.0666667	0.133333	0.0666667	0	0	0	0.0666667	1.4	1.4	0	0	0	0	0	0
20	0	24.6	24.6	25.8	3.6	1.93333	22.2667	0.933333	0	0.2	0.133333	0	0.0666667	17.2667	0.133333	0.0666667	0	0	0	0.0666667	1.4	1.4	0	0	0	0	0	0
21	0	24.6	24.6	25.8	3.6	1.93333	22.2667	0.933333	0	0.2	0.133333	0	2.53333	0.733333	0.133333	0.0666667	0	0	0	0.0666667	1.4	1.4	0	0	0	0	0	0
22	0	24.6	24.6	25.8	3.6	1.93333	22.2667	0.933333	0	0.2	0.133333	0	0.0666667	17.2667	0.133333	0.0666667	0	0	0	0.0666667	1.4	1.4	0	0	0	0	0	0
23	0	0	0	0	0	2.8	2.73333	0	0	26.2667	5.26667	0.0666667	0.733333	0.0666667	0.133333	0.0666667	0	0	0	0.0666667	1.4	1.4	0	0	0	0	0	0
24	0	0	0	0	0	2.8	2.73333	0	0	26.2667	5.26667	0.0666667	0.733333	0.0666667	0.133333	0.0666667	0	0	0	0.0666667	1.4	1.4	0	0	0	0	0	0
25	0	0	0	0	0	2.8	2.73333	0	0	26.2667	5.26667	0.0666667	0.733333	0.0666667	0.133333	0.0666667	0	0	0	0.0666667	1.4	1.4	0	0	0	0	0	0
26	0	0	0	0	0	2.8	2.73333	0	0	26.2667	5.26667	0.0666667	0.733333	0.0666667	2.53333	2.53333	0.2	4.06667	2.26667	1.53333	0.266667	10.1333	12.2	0.466667	0	0	2.73333	0
27	0	0	0	0.2	0.266667	0	0.0666667	3.8	3.8	9.53333	0.0666667	0	0	0.666667	2.53333	2.53333	0.2	4.06667	2.26667	1.53333	0.266667	10.1333	12.2	0.466667	0	0	2.73333	0
28	0	0	0	0.2	0.266667	0	0.0666667	3.8	3.8	9.53333	0.0666667	0	0	0.666667	2.53333	2.53333	0.2	4.06667	2.26667	1.53333	0.266667	10.1333	12.2	0.466667	0	0	2.73333	0
29	0	0	0	0	0	2.8	2.73333	0	0	26.2667	5.26667	0.0666667	0.733333	0.0666667	2.53333	2.53333	0.2	4.06667	2.26667	1.53333	0.266667	10.1333	12.2	0.466667	0	0	2.73333	0
30	0	24.6	24.6	25.8	3.6	1.93333	22.2667	0.933333	0	0.2	0.133333	0	0.0666667	17.2667	2.53333	2.53333	0.2	4.06667	2.26667	1.53333	0.266667	10.1333	12.2	0.466667	0	0	2.73333	0
31	0	0	0	0	0	2.8	2.73333	0	0	26.2667	5.26667	0.0666667	0.733333	0.0666667	2.53333	2.53333	0.2	4.06667	2.26667	1.53333	0.266667	10.1333	12.2	0.466667	0	0	2.73333	0
32	0	24.6	24.6	25.8	3.6	1.93333	22.2667	0.933333	0	0.2	0.133333	0	0.0666667	17.2667	2.53333	2.53333	0.2	4.06667	2.26667	1.53333	0.266667	10.1333	12.2	0.466667	0	0	2.73333	0
33	0	24.6	24.6	25.8	3.6	1.93333	22.2667	0.933333	0	0.2	0.133333	0	0.0666667	17.2667	2.53333	2.53333	0.2	4.06667	2.26667	1.53333	0.266667	10.1333	12.2	0.466667	0	0	2.73333	0
34	17.2667	2.33333	2.46667	0.733333	0.0666667	0.0666667	1	0.266667	0.2	0.933333	9	0	0	13.4667	2.53333	2.53333	0.2	4.06667	2.26667	1.53333	0.266667	10.1333	12.2	0.466667	0	0	2.73333	0
35	0	0	0	0.2	0.266667	0	0.0666667	3.8	3.8	9.53333	0.0666667	0	0	0.666667	2.53333	2.53333	0.2	4.06667	2.26667	1.53333	0.266667	10.1333	12.2	0.466667	0	0	2.73333	0
36	2.26667	2.26667	7.66667	4.13333	0.0666667	0.0666667	9.26667	0	0.0666667	0	0	0	0	0	2.53333	2.53333	0.2	4.06667	2.26667	1.53333	0.266667	10.1333	12.2	0.466667	0	0	2.73333	0
37	2.33333	2.46667	0.733333	0.0666667	0.0666667	1	0.266667	0.2	0.933333	9	0	0	13.4667	11.7333	0	0	5.73333	5.73333	0	4.26667	4.26667	0.133333	0.133333	0.133333	0	0.4	0.4	1.93333
38	17.2667	2.33333	2.46667	0.733333	0.0666667	0.0666667	1	0.266667	0.2	0.933333	9	0	0	13.4667	0	0	5.73333	5.73333	0	4.26667	4.26667	0.133333	0.133333	0.133333	0	0.4	0.4	1.93333
39	0	0	0	0.2	0.266667	0	0.0666667	3.8	3.8	9.53333	0.0666667	0	0	0.666667	0	0	5.73333	5.73333	0	4.26667	4.26667	0.133333	0.133333	0.133333	0	0.4	0.4	1.93333
40	2.26667	2.26667	7.66667	4.13333	0.0666667	0.0666667	9.26667	0	0.0666667	0	0	0	0	0	0	0	5.73333	5.73333	0	4.26667	4.26667	0.133333	0.133333	0.133333	0	0.4	0.4	1.93333
41	2.26667	2.26667	7.66667	4.13333	0.0666667	0.0666667	9.26667	0	0.0666667	0	0	0	0	0	0	0	5.73333	5.73333	0	4.26667	4.26667	0.133333	0.133333	0.133333	0	0.4	0.4	1.93333
42	17.2667	2.33333	2.46667	0.733333	0.0666667	0.0666667	1	0.266667	0.2	0.933333	9	0	0	13.4667	0	0	5.73333	5.73333	0	4.26667	4.26667	0.133333	0.133333	0.133333	0	0.4	0.4	1.93333
43	17.2667	2.33333	2.46667	0.733333	0.0666667	0.0666667	1	0.266667	0.2	0.933333	9	0	0	13.4667	0	0	5.73333	5.73333	0	4.26667	4.26667	0.133333	0.133333	0.133333	0	0.4	0.4	1.93333
